# Supplementary material for: Auranofin-Mediated NRF2 Induction Attenuates Interleukin 1 Beta Expression in Alveolar Macrophages
Source: Antioxidants (Basel). 2021 Apr 21;10(5):632. doi: 10.3390/antiox10050632 (PMC8143169; doi:10.3390/antiox10050632)
Supplement: Supplementary file 1 [file antioxidants-10-00632-s001.zip]

Archive with 1 entries (1 files):
- antioxidants-1138724-supplementary.pdf
